# Supplementary material for: Biotransformation of Timosaponin BII into Seven Characteristic Metabolites by the Gut Microbiota
Source: Molecules. 2021 Jun 24;26(13):3861. doi: 10.3390/molecules26133861 (PMC8270264; doi:10.3390/molecules26133861)
Supplement: Supplementary file 1 [file molecules-26-03861-s001.zip]

Archive with 1 entries (1 files):
- molecules-1247071-supplementary.pdf
